# Supplementary material for: Transcriptome analysis and characterization of genes associated to leaf tannin content in foxtail millet [Setaria italica (L.) P. Beauv.]
Source: BMC Genomics. 2022 Jul 14;23:512. doi: 10.1186/s12864-022-08746-8 (PMC9284691; doi:10.1186/s12864-022-08746-8)
Supplement: Supplementary file 1 — Additional file 1: Supplementary file Table S1. The tannin content in leaves of different foxtail millet varieties. TableS2. Primer sequences used for quantitative real-time PCR. Table S3. Characteristics of the RNA-sequencing data obtained from analysis of 4 leaf samples of foxtail millet. Table S4. GO annotation of the differentially expressed genes shared in all comparisons. Table S5. KEGG pathway annotation and classification of the differentially expressed genes shared in all comparisons. Table S6. The transcription factor (TF) genes predicted using PlantTFDB. Up and down indicate gene is up-regulated and down-regulated in 3 foxtail millet varieties with high leaf tannin content, respectively. Figure S1. Heatmap of pairwise Pearson correlation coefficients (R2) between samples. Figure S2. KEGG analysis of phenylpropanoid pathway in foxtail millet. The pathway map image is obtained from KEGG [1-3]. [file 12864_2022_8746_MOESM1_ESM.zip › Supplementary file/Table S4.xlsx]

## Sheet: Sheet 1
Table S4. GO annotation of the differentially expressed genes shared in all comparisons.
GO ID (level1)	GO Term (level1)	GO ID (level2)	GO Term (level2)	number_of_out (up)	number_of_out (down)	Genes_of_out_up	Genes_of_out_down
GO:0008150	Biological Process	GO:0008152	metabolic process	65	61	SETIT_000059mg,SETIT_000657mg,SETIT_001832mg,SETIT_002052mg,SETIT_002749mg,SETIT_004630mg,SETIT_006307mg,SETIT_006847mg,SETIT_009509mg,SETIT_009661mg,SETIT_009941mg,SETIT_0100261mg,SETIT_0100262mg,SETIT_010378mg,SETIT_010477mg,SETIT_011006mg,SETIT_011685mg,SETIT_012042mg,SETIT_012936mg,SETIT_013966mg,SETIT_014043mg,SETIT_016277mg,SETIT_016282mg,SETIT_016708mg,SETIT_016714mg,SETIT_016936mg,SETIT_0…	SETIT_000982mg,SETIT_002402mg,SETIT_002720mg,SETIT_002832mg,SETIT_002903mg,SETIT_003904mg,SETIT_004762mg,SETIT_005112mg,SETIT_006373mg,SETIT_009413mg,SETIT_009438mg,SETIT_009609mg,SETIT_010296mg,SETIT_010631mg,SETIT_010706mg,SETIT_010838mg,SETIT_011162mg,SETIT_011857mg,SETIT_012142mg,SETIT_012193mg,SETIT_013424mg,SETIT_013588mg,SETIT_015741mg,SETIT_016775mg,SETIT_016921mg,SETIT_017426mg,SETIT_018…
GO:0008150	Biological Process	GO:0009987	cellular process	63	62	SETIT_000059mg,SETIT_000657mg,SETIT_001832mg,SETIT_002052mg,SETIT_002749mg,SETIT_004470mg,SETIT_006762mg,SETIT_009509mg,SETIT_009661mg,SETIT_009856mg,SETIT_009941mg,SETIT_0100261mg,SETIT_0100262mg,SETIT_010378mg,SETIT_011006mg,SETIT_011685mg,SETIT_011931mg,SETIT_012042mg,SETIT_012936mg,SETIT_013966mg,SETIT_014043mg,SETIT_016277mg,SETIT_016282mg,SETIT_016343mg,SETIT_016420mg,SETIT_016708mg,SETIT_0…	SETIT_000982mg,SETIT_002720mg,SETIT_002832mg,SETIT_003904mg,SETIT_004762mg,SETIT_005112mg,SETIT_006373mg,SETIT_009171mg,SETIT_009413mg,SETIT_009609mg,SETIT_010296mg,SETIT_010631mg,SETIT_010706mg,SETIT_010838mg,SETIT_011162mg,SETIT_011857mg,SETIT_012142mg,SETIT_012193mg,SETIT_012709mg,SETIT_013424mg,SETIT_015741mg,SETIT_016775mg,SETIT_016921mg,SETIT_018161mg,SETIT_018305mg,SETIT_0190462mg,SETIT_01…
GO:0008150	Biological Process	GO:0044699	single-organism process	40	46	SETIT_000059mg,SETIT_001832mg,SETIT_002052mg,SETIT_004630mg,SETIT_005638mg,SETIT_006762mg,SETIT_006847mg,SETIT_009509mg,SETIT_009856mg,SETIT_009941mg,SETIT_010477mg,SETIT_011685mg,SETIT_011931mg,SETIT_012936mg,SETIT_014043mg,SETIT_016277mg,SETIT_016343mg,SETIT_016420mg,SETIT_016714mg,SETIT_016794mg,SETIT_017050mg,SETIT_018297mg,SETIT_020036mg,SETIT_020291mg,SETIT_022014mg,SETIT_024358mg,SETIT_025…	SETIT_000982mg,SETIT_002720mg,SETIT_003904mg,SETIT_004762mg,SETIT_005112mg,SETIT_006373mg,SETIT_009171mg,SETIT_009413mg,SETIT_009609mg,SETIT_010296mg,SETIT_011857mg,SETIT_012193mg,SETIT_012709mg,SETIT_013588mg,SETIT_016775mg,SETIT_016921mg,SETIT_0190462mg,SETIT_019056mg,SETIT_019137mg,SETIT_019548mg,SETIT_020696mg,SETIT_023769mg,SETIT_024060mg,SETIT_024166mg,SETIT_024468mg,SETIT_025001mg,SETIT_02…
GO:0008150	Biological Process	GO:0065007	biological regulation	28	18	SETIT_001832mg,SETIT_002749mg,SETIT_009856mg,SETIT_0100261mg,SETIT_0100262mg,SETIT_010378mg,SETIT_011685mg,SETIT_012936mg,SETIT_016277mg,SETIT_016714mg,SETIT_017063mg,SETIT_017704mg,SETIT_018297mg,SETIT_019816mg,SETIT_022014mg,SETIT_025657mg,SETIT_026055mg,SETIT_026385mg,SETIT_026521mg,SETIT_027310mg,SETIT_027360mg,SETIT_028177mg,SETIT_028589mg,SETIT_030369mg,SETIT_031273mg,SETIT_0375381mg,SETIT_…	SETIT_002720mg,SETIT_009609mg,SETIT_010706mg,SETIT_011162mg,SETIT_012142mg,SETIT_015741mg,SETIT_018161mg,SETIT_018305mg,SETIT_019270mg,SETIT_023769mg,SETIT_024166mg,SETIT_024468mg,SETIT_025001mg,SETIT_026138mg,SETIT_029601mg,SETIT_032113mg,SETIT_033736mg,SETIT_033946mg
GO:0008150	Biological Process	GO:0050789	regulation of biological process	21	14	SETIT_001832mg,SETIT_002749mg,SETIT_0100261mg,SETIT_0100262mg,SETIT_010378mg,SETIT_012936mg,SETIT_016277mg,SETIT_016714mg,SETIT_017063mg,SETIT_017704mg,SETIT_018297mg,SETIT_019816mg,SETIT_025657mg,SETIT_026055mg,SETIT_026385mg,SETIT_026521mg,SETIT_027310mg,SETIT_027360mg,SETIT_028177mg,SETIT_028589mg,SETIT_040877mg	SETIT_002720mg,SETIT_009609mg,SETIT_010706mg,SETIT_011162mg,SETIT_012142mg,SETIT_015741mg,SETIT_018161mg,SETIT_018305mg,SETIT_019270mg,SETIT_023769mg,SETIT_024166mg,SETIT_025001mg,SETIT_026138mg,SETIT_029601mg
GO:0008150	Biological Process	GO:0050896	response to stimulus	19	12	SETIT_001832mg,SETIT_002052mg,SETIT_011685mg,SETIT_012936mg,SETIT_014043mg,SETIT_016277mg,SETIT_016714mg,SETIT_016794mg,SETIT_018297mg,SETIT_020291mg,SETIT_025657mg,SETIT_025965mg,SETIT_026055mg,SETIT_026385mg,SETIT_026521mg,SETIT_027310mg,SETIT_028081mg,SETIT_028140mg,SETIT_040877mg	SETIT_000982mg,SETIT_002720mg,SETIT_003951mg,SETIT_011857mg,SETIT_0190462mg,SETIT_024166mg,SETIT_025996mg,SETIT_027292mg,SETIT_028241mg,SETIT_029601mg,SETIT_039945mg,SETIT_040218mg
GO:0008150	Biological Process	GO:0051179	localization	11	10	SETIT_005638mg,SETIT_006762mg,SETIT_009856mg,SETIT_011931mg,SETIT_016343mg,SETIT_016420mg,SETIT_016714mg,SETIT_016794mg,SETIT_020036mg,SETIT_022014mg,SETIT_030369mg	SETIT_000982mg,SETIT_009171mg,SETIT_010631mg,SETIT_012709mg,SETIT_016921mg,SETIT_024468mg,SETIT_026138mg,SETIT_028000mg,SETIT_028423mg,SETIT_039006mg
GO:0008150	Biological Process	GO:0023052	signaling	10	1	SETIT_001832mg,SETIT_016277mg,SETIT_016714mg,SETIT_018297mg,SETIT_025657mg,SETIT_026055mg,SETIT_026385mg,SETIT_026521mg,SETIT_027310mg,SETIT_040877mg	SETIT_024166mg
GO:0008150	Biological Process	GO:0071840	cellular component organization or biogenesis	3	8	SETIT_002052mg,SETIT_012936mg,SETIT_035293mg	SETIT_000982mg,SETIT_009413mg,SETIT_010631mg,SETIT_016775mg,SETIT_019056mg,SETIT_019276mg,SETIT_033736mg,SETIT_039006mg
GO:0008150	Biological Process	GO:0032501	multicellular organismal process	6	3	SETIT_011685mg,SETIT_012936mg,SETIT_016714mg,SETIT_024358mg,SETIT_028589mg,SETIT_031273mg	SETIT_012193mg,SETIT_028325mg,SETIT_032113mg
GO:0008150	Biological Process	GO:0032502	developmental process	3	2	SETIT_016714mg,SETIT_028589mg,SETIT_030369mg	SETIT_012193mg,SETIT_028325mg
GO:0008150	Biological Process	GO:0000003	reproduction	3	1	SETIT_012936mg,SETIT_024358mg,SETIT_028589mg	SETIT_028325mg
GO:0008150	Biological Process	GO:0022414	reproductive process	3	1	SETIT_012936mg,SETIT_024358mg,SETIT_028589mg	SETIT_028325mg
GO:0008150	Biological Process	GO:0048519	negative regulation of biological process	1	3	SETIT_012936mg	SETIT_009609mg,SETIT_011162mg,SETIT_029601mg
GO:0008150	Biological Process	GO:0051704	multi-organism process	1	0	SETIT_024358mg	--
GO:0003674	Molecular Function	GO:0005488	binding	63	54	SETIT_000657mg,SETIT_001832mg,SETIT_002052mg,SETIT_002749mg,SETIT_004470mg,SETIT_004630mg,SETIT_006847mg,SETIT_009424mg,SETIT_009661mg,SETIT_009856mg,SETIT_0100261mg,SETIT_0100262mg,SETIT_010378mg,SETIT_010685mg,SETIT_011685mg,SETIT_012042mg,SETIT_012435mg,SETIT_012936mg,SETIT_013966mg,SETIT_014043mg,SETIT_015349mg,SETIT_016277mg,SETIT_016282mg,SETIT_016708mg,SETIT_016714mg,SETIT_016936mg,SETIT_0…	SETIT_000982mg,SETIT_002402mg,SETIT_002720mg,SETIT_003904mg,SETIT_004505mg,SETIT_008099mg,SETIT_009171mg,SETIT_009175mg,SETIT_010296mg,SETIT_010706mg,SETIT_010838mg,SETIT_011857mg,SETIT_012142mg,SETIT_013424mg,SETIT_013588mg,SETIT_015741mg,SETIT_016426mg,SETIT_018161mg,SETIT_018305mg,SETIT_0190462mg,SETIT_019056mg,SETIT_019270mg,SETIT_019616mg,SETIT_019899mg,SETIT_020696mg,SETIT_024060mg,SETIT_02…
GO:0003674	Molecular Function	GO:0003824	catalytic activity	58	56	SETIT_000059mg,SETIT_000657mg,SETIT_001832mg,SETIT_002052mg,SETIT_004470mg,SETIT_004630mg,SETIT_005181mg,SETIT_006307mg,SETIT_006847mg,SETIT_007004mg,SETIT_009509mg,SETIT_009661mg,SETIT_009941mg,SETIT_010477mg,SETIT_011006mg,SETIT_011685mg,SETIT_012042mg,SETIT_013714mg,SETIT_013966mg,SETIT_014043mg,SETIT_016277mg,SETIT_016282mg,SETIT_016708mg,SETIT_016714mg,SETIT_016936mg,SETIT_017050mg,SETIT_017…	SETIT_000982mg,SETIT_002402mg,SETIT_002812mg,SETIT_002832mg,SETIT_002903mg,SETIT_003904mg,SETIT_004762mg,SETIT_005112mg,SETIT_006373mg,SETIT_009171mg,SETIT_009413mg,SETIT_009438mg,SETIT_010296mg,SETIT_010838mg,SETIT_011857mg,SETIT_012193mg,SETIT_013424mg,SETIT_013588mg,SETIT_0136771mg,SETIT_016775mg,SETIT_016921mg,SETIT_017426mg,SETIT_017561mg,SETIT_019056mg,SETIT_019081mg,SETIT_019137mg,SETIT_01…
GO:0003674	Molecular Function	GO:0005215	transporter activity	5	7	SETIT_006762mg,SETIT_016343mg,SETIT_016714mg,SETIT_016794mg,SETIT_022014mg	SETIT_000982mg,SETIT_009171mg,SETIT_016921mg,SETIT_024468mg,SETIT_026138mg,SETIT_028000mg,SETIT_039006mg
GO:0003674	Molecular Function	GO:0001071	nucleic acid binding transcription factor activity	3	6	SETIT_002749mg,SETIT_017063mg,SETIT_027360mg	SETIT_002720mg,SETIT_010706mg,SETIT_018161mg,SETIT_018305mg,SETIT_019270mg,SETIT_019899mg
GO:0003674	Molecular Function	GO:0009055	electron carrier activity	0	2	--	SETIT_025001mg,SETIT_033946mg
GO:0003674	Molecular Function	GO:0016209	antioxidant activity	2	0	SETIT_002052mg,SETIT_014043mg	--
GO:0003674	Molecular Function	GO:0005198	structural molecule activity	0	1	--	SETIT_036962mg
GO:0003674	Molecular Function	GO:0045735	nutrient reservoir activity	0	1	--	SETIT_032400mg
GO:0003674	Molecular Function	GO:0098772	molecular function regulator	0	1	--	SETIT_011162mg
GO:0005575	Cellular Component	GO:0005623	cell	45	56	SETIT_000059mg,SETIT_002052mg,SETIT_002749mg,SETIT_006762mg,SETIT_007408mg,SETIT_009509mg,SETIT_009661mg,SETIT_009856mg,SETIT_009941mg,SETIT_0100261mg,SETIT_0100262mg,SETIT_010378mg,SETIT_011685mg,SETIT_011931mg,SETIT_012936mg,SETIT_015349mg,SETIT_016277mg,SETIT_016343mg,SETIT_016714mg,SETIT_017063mg,SETIT_017704mg,SETIT_018297mg,SETIT_018391mg,SETIT_020045mg,SETIT_020291mg,SETIT_020360mg,SETIT_0…	SETIT_000982mg,SETIT_002720mg,SETIT_002832mg,SETIT_002903mg,SETIT_004762mg,SETIT_005112mg,SETIT_006373mg,SETIT_009171mg,SETIT_009413mg,SETIT_009438mg,SETIT_009609mg,SETIT_010296mg,SETIT_010631mg,SETIT_012142mg,SETIT_012193mg,SETIT_014396mg,SETIT_016775mg,SETIT_016921mg,SETIT_017171mg,SETIT_018161mg,SETIT_018305mg,SETIT_018554mg,SETIT_0190462mg,SETIT_019056mg,SETIT_019270mg,SETIT_019276mg,SETIT_01…
GO:0005575	Cellular Component	GO:0044464	cell part	45	56	SETIT_000059mg,SETIT_002052mg,SETIT_002749mg,SETIT_006762mg,SETIT_007408mg,SETIT_009509mg,SETIT_009661mg,SETIT_009856mg,SETIT_009941mg,SETIT_0100261mg,SETIT_0100262mg,SETIT_010378mg,SETIT_011685mg,SETIT_011931mg,SETIT_012936mg,SETIT_015349mg,SETIT_016277mg,SETIT_016343mg,SETIT_016714mg,SETIT_017063mg,SETIT_017704mg,SETIT_018297mg,SETIT_018391mg,SETIT_020045mg,SETIT_020291mg,SETIT_020360mg,SETIT_0…	SETIT_000982mg,SETIT_002720mg,SETIT_002832mg,SETIT_002903mg,SETIT_004762mg,SETIT_005112mg,SETIT_006373mg,SETIT_009171mg,SETIT_009413mg,SETIT_009438mg,SETIT_009609mg,SETIT_010296mg,SETIT_010631mg,SETIT_012142mg,SETIT_012193mg,SETIT_014396mg,SETIT_016775mg,SETIT_016921mg,SETIT_017171mg,SETIT_018161mg,SETIT_018305mg,SETIT_018554mg,SETIT_0190462mg,SETIT_019056mg,SETIT_019270mg,SETIT_019276mg,SETIT_01…
GO:0005575	Cellular Component	GO:0016020	membrane	48	43	SETIT_000059mg,SETIT_000657mg,SETIT_004470mg,SETIT_005638mg,SETIT_006762mg,SETIT_007004mg,SETIT_009661mg,SETIT_009856mg,SETIT_011003mg,SETIT_011472mg,SETIT_011685mg,SETIT_012042mg,SETIT_014043mg,SETIT_015395mg,SETIT_016266mg,SETIT_016277mg,SETIT_016282mg,SETIT_016343mg,SETIT_016420mg,SETIT_016708mg,SETIT_016714mg,SETIT_016794mg,SETIT_016936mg,SETIT_017050mg,SETIT_019602mg,SETIT_0198811mg,SETIT_01…	SETIT_000982mg,SETIT_003904mg,SETIT_005112mg,SETIT_008822mg,SETIT_009171mg,SETIT_009413mg,SETIT_009438mg,SETIT_012652mg,SETIT_012709mg,SETIT_013588mg,SETIT_015314mg,SETIT_016426mg,SETIT_016775mg,SETIT_016921mg,SETIT_017214mg,SETIT_017561mg,SETIT_017587mg,SETIT_019774mg,SETIT_023390mg,SETIT_023718mg,SETIT_024166mg,SETIT_024280mg,SETIT_024468mg,SETIT_024804mg,SETIT_026138mg,SETIT_028000mg,SETIT_028…
GO:0005575	Cellular Component	GO:0044425	membrane part	41	37	SETIT_000059mg,SETIT_000657mg,SETIT_005638mg,SETIT_006762mg,SETIT_007004mg,SETIT_009661mg,SETIT_009856mg,SETIT_011003mg,SETIT_011472mg,SETIT_011685mg,SETIT_012042mg,SETIT_016266mg,SETIT_016277mg,SETIT_016282mg,SETIT_016343mg,SETIT_016420mg,SETIT_016714mg,SETIT_016794mg,SETIT_016936mg,SETIT_017050mg,SETIT_019602mg,SETIT_0198811mg,SETIT_019932mg,SETIT_020036mg,SETIT_020360mg,SETIT_021135mg,SETIT_02…	SETIT_000982mg,SETIT_003904mg,SETIT_005112mg,SETIT_008822mg,SETIT_009171mg,SETIT_009413mg,SETIT_012652mg,SETIT_012709mg,SETIT_013588mg,SETIT_015314mg,SETIT_016426mg,SETIT_016775mg,SETIT_016921mg,SETIT_017561mg,SETIT_017587mg,SETIT_019774mg,SETIT_023390mg,SETIT_023718mg,SETIT_024166mg,SETIT_024280mg,SETIT_024468mg,SETIT_024804mg,SETIT_026138mg,SETIT_028000mg,SETIT_028284mg,SETIT_028287mg,SETIT_028…
GO:0005575	Cellular Component	GO:0043226	organelle	29	39	SETIT_002749mg,SETIT_007408mg,SETIT_009661mg,SETIT_009941mg,SETIT_0100261mg,SETIT_0100262mg,SETIT_010378mg,SETIT_011685mg,SETIT_012936mg,SETIT_015349mg,SETIT_016343mg,SETIT_016714mg,SETIT_017063mg,SETIT_017704mg,SETIT_018297mg,SETIT_018391mg,SETIT_020045mg,SETIT_020291mg,SETIT_020360mg,SETIT_026055mg,SETIT_026385mg,SETIT_026521mg,SETIT_028589mg,SETIT_031273mg,SETIT_032920mg,SETIT_037401mg,SETIT_0…	SETIT_002720mg,SETIT_004762mg,SETIT_006373mg,SETIT_009171mg,SETIT_009413mg,SETIT_009609mg,SETIT_010296mg,SETIT_012142mg,SETIT_016775mg,SETIT_017171mg,SETIT_018161mg,SETIT_018305mg,SETIT_018554mg,SETIT_0190462mg,SETIT_019056mg,SETIT_019270mg,SETIT_019548mg,SETIT_019774mg,SETIT_019899mg,SETIT_024060mg,SETIT_024166mg,SETIT_024280mg,SETIT_025001mg,SETIT_027717mg,SETIT_027777mg,SETIT_028000mg,SETIT_02…
GO:0005575	Cellular Component	GO:0032991	macromolecular complex	4	7	SETIT_000059mg,SETIT_011931mg,SETIT_016714mg,SETIT_039909mg	SETIT_002720mg,SETIT_005112mg,SETIT_019276mg,SETIT_028000mg,SETIT_033736mg,SETIT_036962mg,SETIT_039006mg
GO:0005575	Cellular Component	GO:0044422	organelle part	5	5	SETIT_009661mg,SETIT_011685mg,SETIT_016343mg,SETIT_018297mg,SETIT_020291mg	SETIT_002720mg,SETIT_028000mg,SETIT_028423mg,SETIT_033736mg,SETIT_039006mg
GO:0005575	Cellular Component	GO:0005576	extracellular region	3	5	SETIT_002052mg,SETIT_014043mg,SETIT_024158mg	SETIT_002402mg,SETIT_011162mg,SETIT_024060mg,SETIT_026150mg,SETIT_032400mg
GO:0005575	Cellular Component	GO:0030054	cell junction	1	2	SETIT_028081mg	SETIT_039945mg,SETIT_040218mg
GO:0005575	Cellular Component	GO:0055044	symplast	1	2	SETIT_028081mg	SETIT_039945mg,SETIT_040218mg
GO:0005575	Cellular Component	GO:0031974	membrane-enclosed lumen	0	2	--	SETIT_028000mg,SETIT_033736mg
GO:0005575	Cellular Component	GO:0044421	extracellular region part	1	1	SETIT_024158mg	SETIT_024060mg
GO:0005575	Cellular Component	GO:0019012	virion	1	0	SETIT_039909mg	--
GO:0005575	Cellular Component	GO:0044423	virion part	1	0	SETIT_039909mg	--
