# Supplementary material for: Transcriptome analysis and characterization of genes associated to leaf tannin content in foxtail millet [Setaria italica (L.) P. Beauv.]
Source: BMC Genomics. 2022 Jul 14;23:512. doi: 10.1186/s12864-022-08746-8 (PMC9284691; doi:10.1186/s12864-022-08746-8)
Supplement: Supplementary file 1 — Additional file 1: Supplementary file Table S1. The tannin content in leaves of different foxtail millet varieties. TableS2. Primer sequences used for quantitative real-time PCR. Table S3. Characteristics of the RNA-sequencing data obtained from analysis of 4 leaf samples of foxtail millet. Table S4. GO annotation of the differentially expressed genes shared in all comparisons. Table S5. KEGG pathway annotation and classification of the differentially expressed genes shared in all comparisons. Table S6. The transcription factor (TF) genes predicted using PlantTFDB. Up and down indicate gene is up-regulated and down-regulated in 3 foxtail millet varieties with high leaf tannin content, respectively. Figure S1. Heatmap of pairwise Pearson correlation coefficients (R2) between samples. Figure S2. KEGG analysis of phenylpropanoid pathway in foxtail millet. The pathway map image is obtained from KEGG [1-3]. [file 12864_2022_8746_MOESM1_ESM.zip › Supplementary file/Table S5.xlsx]

## Sheet: Sheet1
Table S5. KEGG pathway annotation and classification of the differentially expressed genes shared in all comparisons.
	Pathway	Count	Pathway ID	KEGG_A_class	KEGG_B_class	Genes
1	Metabolic pathways	26	ko01100	Metabolism	Global and overview maps	SETIT_017050mg;SETIT_026686mg;SETIT_009509mg;SETIT_020291mg;SETIT_018297mg;SETIT_001832mg;SETIT_011685mg;SETIT_020339mg;SETIT_014043mg;SETIT_006847mg;SETIT_019056mg;SETIT_018800mg;SETIT_029093mg;SETIT_010838mg;SETIT_036962mg;SETIT_019137mg;SETIT_024060mg;SETIT_033946mg;SETIT_010296mg;SETIT_026638mg;SETIT_031419mg;SETIT_029001mg;SETIT_012193mg;SETIT_002832mg;SETIT_002402mg;SETIT_030218mg
2	Biosynthesis of secondary metabolites	17	ko01110	Metabolism	Global and overview maps	SETIT_017050mg;SETIT_009509mg;SETIT_020291mg;SETIT_018297mg;SETIT_001832mg;SETIT_011685mg;SETIT_014043mg;SETIT_006847mg;SETIT_029093mg;SETIT_024060mg;SETIT_033946mg;SETIT_031419mg;SETIT_029001mg;SETIT_012193mg;SETIT_030218mg
3	Phenylpropanoid biosynthesis	4	ko00940	Metabolism	Biosynthesis of other secondary metabolites	SETIT_009509mg;SETIT_014043mg;SETIT_006847mg;SETIT_029093mg
4	Biosynthesis of cofactors	3	ko01240	Metabolism	Global and overview maps	SETIT_017050mg;SETIT_018297mg;SETIT_019137mg
5	Amino sugar and nucleotide sugar metabolism	3	ko00520	Metabolism	Carbohydrate metabolism	SETIT_010838mg;SETIT_012193mg;SETIT_002402mg
6	Lysine degradation	3	ko00310	Metabolism	Amino acid metabolism	SETIT_017050mg;SETIT_019056mg;SETIT_018800mg
7	Diterpenoid biosynthesis	3	ko00904	Metabolism	Metabolism of terpenoids and polyketides	SETIT_001832mg;SETIT_020696mg;SETIT_029001mg
8	Glycolysis / Gluconeogenesis	2	ko00010	Metabolism	Carbohydrate metabolism	SETIT_017050mg;SETIT_031419mg
9	Ascorbate and aldarate metabolism	2	ko00053	Metabolism	Carbohydrate metabolism	SETIT_017050mg;SETIT_012193mg
10	Pyruvate metabolism	2	ko00620	Metabolism	Carbohydrate metabolism	SETIT_017050mg;SETIT_031419mg
11	Starch and sucrose metabolism	2	ko00500	Metabolism	Carbohydrate metabolism	SETIT_020291mg;SETIT_030218mg
12	Pentose and glucuronate interconversions	2	ko00040	Metabolism	Carbohydrate metabolism	SETIT_020339mg;SETIT_012193mg
13	Phenylalanine metabolism	2	ko00360	Metabolism	Amino acid metabolism	SETIT_009509mg;SETIT_029093mg
14	Carotenoid biosynthesis	2	ko00906	Metabolism	Metabolism of terpenoids and polyketides	SETIT_011685mg;SETIT_033946mg
15	Purine metabolism	2	ko00230	Metabolism	Nucleotide metabolism	SETIT_026686mg;SETIT_018297mg
16	Pantothenate and CoA biosynthesis	2	ko00770	Metabolism	Metabolism of cofactors and vitamins	SETIT_019137mg
17	DNA replication	2	ko03030	Genetic Information Processing	Replication and repair	SETIT_0190462mg;SETIT_023718mg
18	Nucleotide excision repair	2	ko03420	Genetic Information Processing	Replication and repair	SETIT_0190462mg;SETIT_023718mg
19	Mismatch repair	2	ko03430	Genetic Information Processing	Replication and repair	SETIT_0190462mg;SETIT_023718mg
20	Homologous recombination	2	ko03440	Genetic Information Processing	Replication and repair	SETIT_0190462mg;SETIT_023718mg
21	Nucleotide metabolism	1	ko01232	Metabolism	Global and overview maps	SETIT_018297mg
22	Fatty acid metabolism	1	ko01212	Metabolism	Global and overview maps	SETIT_010296mg
23	Carbon metabolism	1	ko01200	Metabolism	Global and overview maps	SETIT_031419mg
24	Biosynthesis of amino acids	1	ko01230	Metabolism	Global and overview maps	SETIT_031419mg
25	Biosynthesis of nucleotide sugars	1	ko01250	Metabolism	Global and overview maps	SETIT_012193mg
26	Galactose metabolism	1	ko00052	Metabolism	Carbohydrate metabolism	SETIT_012193mg
27	Valine, leucine and isoleucine degradation	1	ko00280	Metabolism	Amino acid metabolism	SETIT_017050mg
28	Arginine and proline metabolism	1	ko00330	Metabolism	Amino acid metabolism	SETIT_017050mg
29	Histidine metabolism	1	ko00340	Metabolism	Amino acid metabolism	SETIT_017050mg
30	Tryptophan metabolism	1	ko00380	Metabolism	Amino acid metabolism	SETIT_017050mg
31	Tyrosine metabolism	1	ko00350	Metabolism	Amino acid metabolism	SETIT_024060mg
32	Limonene and pinene degradation	1	ko00903	Metabolism	Metabolism of terpenoids and polyketides	SETIT_017050mg
33	Stilbenoid, diarylheptanoid and gingerol biosynthesis	1	ko00945	Metabolism	Biosynthesis of other secondary metabolites	SETIT_040239mg
34	Isoquinoline alkaloid biosynthesis	1	ko00950	Metabolism	Biosynthesis of other secondary metabolites	SETIT_024060mg
35	Pyrimidine metabolism	1	ko00240	Metabolism	Nucleotide metabolism	SETIT_018297mg
36	Fatty acid degradation	1	ko00071	Metabolism	Lipid metabolism	SETIT_017050mg
37	Glycerolipid metabolism	1	ko00561	Metabolism	Lipid metabolism	SETIT_017050mg
38	Fatty acid biosynthesis	1	ko00061	Metabolism	Lipid metabolism	SETIT_010296mg
39	Biosynthesis of unsaturated fatty acids	1	ko01040	Metabolism	Lipid metabolism	SETIT_010296mg
40	beta-Alanine metabolism	1	ko00410	Metabolism	Metabolism of other amino acids	SETIT_017050mg
41	Glutathione metabolism	1	ko00480	Metabolism	Metabolism of other amino acids	SETIT_002832mg
42	Nicotinate and nicotinamide metabolism	1	ko00760	Metabolism	Metabolism of cofactors and vitamins	SETIT_036962mg
43	Other glycan degradation	1	ko00511	Metabolism	Glycan biosynthesis and metabolism	SETIT_040167mg
44	Sulfur metabolism	1	ko00920	Metabolism	Energy metabolism	SETIT_026686mg
45	Nucleocytoplasmic transport	1	ko03013	Genetic Information Processing	Translation	SETIT_028423mg
46	RNA polymerase	1	ko03020	Genetic Information Processing	Transcription	SETIT_028000mg
47	Protein export	1	ko03060	Genetic Information Processing	Folding, sorting and degradation	SETIT_013074mg
48	MAPK signaling pathway - plant	1	ko04016	Environmental Information Processing	Signal transduction	SETIT_018297mg
49	Plant hormone signal transduction	1	ko04075	Environmental Information Processing	Signal transduction	SETIT_014396mg
50	Plant-pathogen interaction	1	ko04626	Organismal Systems	Environmental adaptation	SETIT_024468mg
